# Supplementary material for: Evaluation of an inducible knockout system in insect cells based on co-infection and CRISPR/Cas9
Source: PLoS One. 2023 Jul 27;18(7):e0289178. doi: 10.1371/journal.pone.0289178 (PMC10374150; doi:10.1371/journal.pone.0289178)
Supplement: S1 File — (XLSX) [file pone.0289178.s001.xlsx]

## Sheet: Figure 2A,B TCID50  
MOI 5-1	Ac-empty [PFU/mL]	Ac-sgRNA gp64 1 [PFU/mL]	Ac-sgRNA vp80 1 [PFU/mL]
1	3.31699e+07	1.16221e+07	1.82606e+07
2	4.53e+07	6.49751e+06	6.49751e+06
3	1.50336e+07	1.50336e+07	2.0506e+07
mean	3.11678e+07	1.1051e+07	1.5088e+07
standard deviation	1.52322e+07	4.29658e+06	7.52384e+06
MOI 5-5	Ac-empty [PFU/mL]	Ac-sgRNA gp64 1 [PFU/mL]	Ac-sgRNA gp64 2 [PFU/mL]	Ac-sgRNA vp80 1 [PFU/mL]	Ac-sgRNA vp80 2 [PFU/mL]
1	2.76081e+07	1.95979e+06	1.06203e+07	1.29188e+06	2.97624e+06
2	1.48812e+07	1.2995e+06	8.16936e+06	1.20538e+06	3.65212e+06
3	2.55729e+07	892394	9.80472e+06	1.383e+06	3.36287e+06
mean	2.26874e+07	1.3839e+06	9.53147e+06	1.29342e+06	3.33041e+06
standard deviation	6.83652e+06	538678	1.24813e+06	88818	339104

## Sheet: Figure 2C Plaque assay
MOI 5-5	Ac-empty [PFU/mL]	Ac-sgRNA gp64 1 [PFU/mL]	Ac-sgRNA gp64 2 [PFU/mL]	Ac-sgRNA vp80 1 [PFU/mL]	Ac-sgRNA vp80 2 [PFU/mL]
1	1.98367e+07	1830000	3760000	1925000	1120000
2	18400000	1380000	3420000	2050000	1155000
3	8.47667e+06	645000	2770000	655000	1525000
mean	1.55711e+07	1285000	3.31667e+06	1.54333e+06	1.26667e+06
standard deviation	6.18582e+06	598185	503024	771854	224407

## Sheet: Figure 3 eYFP fluorescence
	number of eYFP positive cells	eYFP intensity	sum of intensity			sum of intensity [%]	Ac-sgRNA gp64 1	Ac-sgRNA gp64 2	Ac-sgRNA vp80 1	Ac-sgRNA vp80 2
Ac-empty	5306	192055	1.01905e+09			1	42.1733	39.513	53.9056	45.3362
	4968	140281	6.96914e+08			2	31.4797	26.6454	78.0538	66.826
	5644	633881	3.57762e+09			3	35.1476	24.5095	53.7779	53.699
	number of eYFP positive cells	eYFP intensity	sum of intensity			mean	36.2669	30.2226	61.9125	55.2871
Ac-sgRNA gp64 1	2257	190414	4.29765e+08			standard deviation	5.43396	8.11625	13.979	10.8326
	1519	144428	2.19386e+08
	2590	485501	1.25745e+09
	number of eYFP positive cells	eYFP intensity	sum of intensity			number eYFP positiv [%]	Ac-sgRNA gp64 1	Ac-sgRNA gp64 2	Ac-sgRNA vp80 1	Ac-sgRNA vp80 2
Ac-sgRNA vp80 1	4631	118619	5.49323e+08			1	42.5368	69.0159	87.2786	97.1907
	4763	114207	543967941			2	30.5757	50.5309	95.8736	113.802
	4891	393370	1.92397e+09			3	45.8894	60.1115	86.6584	104.061
						mean	39.6673	59.8861	89.9368	105.018
	number of eYFP positive cells	eYFP intensity	sum of intensity			standard deviation	8.05004	9.2446	5.15071	8.34712
Ac-empty	6087	780021	4.74799e+09
	5557	756758	4.2053e+09			eYFP intensity [%]	Ac-sgRNA gp64 1	Ac-sgRNA gp64 2	Ac-sgRNA vp80 1	Ac-sgRNA vp80 2
	6280	922606	5.79397e+09			1	99.1456	57.2519	61.7627	46.6466
	number of eYFP positive cells	eYFP intensity	sum of intensity			2	102.957	52.7309	81.4132	58.7211
Ac-sgRNA gp64 2	4201	446577	1.87607e+09			3	76.5918	40.7734	62.0574	51.6036
	2808	399045	1.12052e+09			mean	92.898	50.2521	68.4111	52.3238
	3775	376178	1420072705			standard deviation	14.2496	8.51432	11.2611	6.06938
	number of eYFP positive cells	eYFP intensity	sum of intensity
Ac-sgRNA vp80 1	5916	363853	2.15256e+09
	6324	444376	2.81024e+09
	6535	476098	3111303044

## Sheet: Figure 4 qPCR
1st measurement										2nd measurement										3rd measurement
target	sample	Cq	Cq average	Standard deviation cq			Ac-empty	Ac-sgRNA vp80 1		target	sample	Cq	Cq average	Standard deviation cq			Ac-empty	Ac-sgRNA vp80 1		target	sample	Cq	Cq average	Standard deviation cq			Ac-empty	Ac-sgRNA vp80 1
eYFP	Ac-empty	12.48	12.4567	0.0208167		Δcq eYFP	10.5133	9.17333		eYFP	Ac-empty	13.16	13.0967	0.0550757		Δcq eYFP	9.92667	9.38667		eYFP	Ac-empty	12.99	12.97	0.02		Δcq eYFP	10.5367	9.05
eYFP	Ac-empty	12.44				Δcq vp39	12.21	10.8267		eYFP	Ac-empty	13.07				Δcq vp39	11.3933	10.6333		eYFP	Ac-empty	12.95				Δcq vp39	11.9667	10.58
eYFP	Ac-empty	12.45								eYFP	Ac-empty	13.06								eYFP	Ac-empty	12.97
eYFP	Ac-sgRNA vp80 1	13.61	13.6067	0.0057735		ΔΔcq eYFP	-1.34			eYFP	Ac-sgRNA vp80 1	14.1	14.1133	0.0152753		ΔΔcq eYFP	-0.54			eYFP	Ac-sgRNA vp80 1	14.52	14.52	0.01		ΔΔcq eYFP	-1.48667
eYFP	Ac-sgRNA vp80 2	13.6				ΔΔcq vp39	-1.38333			eYFP	Ac-sgRNA vp80 2	14.13				ΔΔcq vp39	-0.76			eYFP	Ac-sgRNA vp80 2	14.51				ΔΔcq vp39	-1.38667
eYFP	Ac-sgRNA vp80 3	13.61								eYFP	Ac-sgRNA vp80 3	14.11								eYFP	Ac-sgRNA vp80 3	14.53
vp39	Ac-empty	10.78	10.76	0.034641						vp39	Ac-empty	11.65	11.63	0.0264575						vp39	Ac-empty	11.58	11.54	0.0360555
vp39	Ac-empty	10.72								vp39	Ac-empty	11.6								vp39	Ac-empty	11.51
vp39	Ac-empty	10.78								vp39	Ac-empty	11.64								vp39	Ac-empty	11.53
vp39	Ac-sgRNA vp80 1	11.98	11.9533	0.0251661						vp39	Ac-sgRNA vp80 1	12.88	12.8667	0.0152753						vp39	Ac-sgRNA vp80 1	13.04	12.99	0.05
vp39	Ac-sgRNA vp80 2	11.95								vp39	Ac-sgRNA vp80 2	12.87								vp39	Ac-sgRNA vp80 2	12.99
vp39	Ac-sgRNA vp80 3	11.93								vp39	Ac-sgRNA vp80 3	12.85								vp39	Ac-sgRNA vp80 3	12.94
ECD	Ac-empty	22.97	22.97	0.03						ECD	Ac-empty	23.03	23.0233	0.0208167						ECD	Ac-empty	23.53	23.5067	0.0208167
ECD	Ac-empty	23								ECD	Ac-empty	23								ECD	Ac-empty	23.49
ECD	Ac-empty	22.94								ECD	Ac-empty	23.04								ECD	Ac-empty	23.5
ECD	Ac-sgRNA vp80 1	22.82	22.78	0.0360555						ECD	Ac-sgRNA vp80 1	23.55	23.5	0.0458258						ECD	Ac-sgRNA vp80 1	23.59	23.57	0.0173205
ECD	Ac-sgRNA vp80 2	22.75								ECD	Ac-sgRNA vp80 2	23.46								ECD	Ac-sgRNA vp80 2	23.56
ECD	Ac-sgRNA vp80 3	22.77								ECD	Ac-sgRNA vp80 3	23.49								ECD	Ac-sgRNA vp80 3	23.56
eYFP	NTC	30.27								eYFP	NTC	32.49								YFP	NTC	31.99	31.985
eYFP	NTC	28.57								eYFP	NTC	31.23								YFP	NTC	31.98
vp39	NTC	27.55								vp39	NTC	26.75								vp39	NTC	29.87	30.42
vp39	NTC	28.86								vp39	NTC	30.04								vp39	NTC	30.97
ECD	NTC	N/A								ECD	NTC	N/A								ECD	NTC	37.32	37.32
ECD	NTC	N/A								ECD	NTC	N/A								ECD	NTC	N/A
mean
ΔΔcq eYFP	-1.122
fold change	-2.17648
ΔΔcq vp39	-1.177
fold change	-2.26106
